# Supplementary material for: Diel variations in planktonic ciliate community structure in the northern South China Sea and tropical Western Pacific
Source: Sci Rep. 2023 Mar 8;13:3843. doi: 10.1038/s41598-023-30973-6 (PMC9995376; doi:10.1038/s41598-023-30973-6)
Supplement: Supplementary file 2 — Supplementary Information 2. [file 41598_2023_30973_MOESM2_ESM.xlsx]

## Sheet: South China Sea
Station	Depth (m)	Temperature	Salinity	Chl a	Abundance (ind/L)			Biomass (μg C/L)			Aloricate ciliate size-fractions (μm)									Tintinnid species and abundance (ind/L)
					aloricate ciliate	tintinnid	Total ciliate	aloricate ciliate	tintinnid	Total ciliate	10-20	20-30	30-40	40-50	50-60	60-70	70-80	90-100	>100	Rhabdonella sanyahensis	Eutintinnus fraknoii	Salpingella faurei	Eutintinnus apertus	Rhabdonella conica	Steenstrupiella steenstrupii	Dictyocysta reticulata	Proplectella perpusilla	Steenstrupiella intumescens	Proplectella claparedei	Salpingella acuminata	Xystonellopsis favata	Salpingella rotundata	Rhabdonella elegans	Salpingella curta	Codonellopsis morchella	Eutintinnus stramentus	Protorhabdonella curta	Steenstrupiella gracilis	Eutintinnus lusus-undae	Protorhabdonella simplex	Coxliella laciniosa	Rhabdonella exilis	Proplectella parva	Epiplocylis constricta	Parundella aculeata	Parundella difficilis	Dadayiella ganymedes	Salpingella decurtata	Protorhabdonella curta
TS-1	3	24.5829	34.6578	0.0002	296	12	308	0.784206	0.022499	0.806705	131	61	58	33	3	6	3	1	0	2	0	1	0	0	0	0	1	0	0	0	0	0	0	0	0	0	0	2	0	0	0	0	0	0	0	0	2	0	0
	10	24.58	34.6577	0.0002	314	25	339	1.23205	0.0401805	1.27223	100	88	51	39	21	6	9	0	0	0	0	2	2	0	4	1	4	0	0	0	0	0	0	0	0	0	0	0	0	0	0	0	0	0	0	0	4	0	0
	25	24.458	34.6579	0.0002	442	16	458	1.29644	0.0368004	1.33324	138	134	74	64	18	10	2	2	0	0	0	2	3	0	2	0	1	0	0	0	0	0	1	0	0	0	0	1	0	0	0	0	0	2	0	0	1	0	0
	50	24.4567	34.6638	0.1224	143	10	153	0.266978	0.13466	0.401639	79	33	12	12	3	3	1	0	0	0	1	2	0	0	0	0	1	0	0	0	0	0	0	1	0	0	0	0	1	0	0	0	0	0	0	0	0	0	0
	80	24.037	34.6848	0.5419	304	25	329	0.642563	0.024948	0.667511	155	88	33	15	9	4	0	0	0	0	0	10	0	0	0	0	2	2	0	0	0	0	0	0	0	0	0	0	0	2	0	0	7	0	0	0	1	0	0
	100	23.9776	34.7078	0.4878	133	19	152	0.601224	0.0405333	0.641757	79	18	9	12	6	6	3	0	0	0	0	1	0	0	0	0	5	0	0	3	0	0	0	0	0	0	0	0	0	0	0	0	0	0	8	0	2	0	0
	200	19.052	34.7207	0.0906	68	6	74	0.136249	0.00605291	0.142301	42	16	6	4	0	0	0	0	0	0	0	2	0	0	0	0	0	0	0	0	0	0	0	2	0	0	0	0	0	0	0	0	0	0	0	0	0	0	0
	500	9.9099	34.4044	0	42	2	44	0.0635876	0.00349072	0.0670783	28	10	4	0	0	0	0	0	0	0	0	0	0	0	0	0	0	0	0	0	0	0	0	0	0	0	0	0	0	0	0	0	0	0	0	2	0	0	0
TS-2	3	24.7438	34.6941	0.0537	344	18	362	1.19784	0.0440015	1.24184	140	104	36	39	15	6	3	0	1	0	0	3	0	0	3	0	0	0	0	0	0	0	0	0	1	0	0	1	0	0	0	0	0	0	0	0	5	0	0
	10	24.7399	34.6923	0.0537	430	16	446	1.14366	0.031469	1.17513	128	90	44	49	15	27	1	0	0	0	0	1	0	0	2	1	0	0	0	0	0	0	0	0	0	0	1	0	0	0	0	0	0	0	0	0	8	0	0
	25	24.5344	34.6678	0.0537	352	12	364	1.05264	0.0269619	1.0796	88	82	38	39	21	24	3	1	0	0	0	0	0	0	3	0	0	0	0	0	0	0	0	0	0	0	0	1	0	0	0	0	0	1	0	0	6	0	1
	50	24.4878	34.6922	0.0537	338	8	346	1.48502	0.0310357	1.51606	100	100	54	36	19	12	7	0	0	0	0	0	0	0	1	0	0	0	1	0	0	0	0	0	0	1	0	0	1	0	0	0	0	0	0	0	3	0	0
	80	24.0056	34.6989	0.6004	487	46	533	1.08952	0.0516783	1.14119	186	143	82	43	24	6	3	0	0	0	0	5	1	0	0	0	4	2	0	0	0	1	0	0	0	0	0	0	0	10	0	0	8	0	0	0	1	0	0
	100	23.6941	34.6733	0.3769	184	28	212	0.905987	0.0401541	0.946141	68	56	36	14	2	6	0	2	0	0	0	0	0	0	0	0	7	0	0	2	0	0	0	0	0	0	0	0	0	2	0	0	4	0	0	0	4	0	0
	200	17.8036	34.6776	0.0537	62	8	70	0.0730835	0.00557416	0.0786577	40	14	6	2	0	0	0	0	0	0	0	3	0	0	0	0	0	0	0	0	0	0	0	1	0	0	0	0	0	0	0	0	0	0	0	0	1	0	0
	500	9.8998	34.4149	0	28	0	28	0.109725	0	0.109725	14	4	6	4	0	0	0	0	0	0	0	0	0	0	0	0	0	0	0	0	0	0	0	0	0	0	0	0	0	0	0	0	0	0	0	0	0	0	0
TS-3	3	24.5198	34.6691	0.0852	512	13	525	1.52691	0.0380541	1.56496	167	145	90	54	32	23	0	1	0	0	0	0	1	0	4	0	0	0	0	0	0	0	0	0	0	0	0	2	1	0	0	0	0	0	0	0	5	0	0
	10	24.5209	34.6693	0.0852	516	29	545	2.50995	0.173591	2.68354	137	143	91	39	40	39	9	6	12	0	1	3	1	0	4	1	0	0	0	0	0	0	0	0	0	0	0	0	1	0	0	0	0	0	0	0	13	0	0
	25	24.2913	34.6729	0.1513	415	21	436	2.04876	0.0563832	2.10514	103	109	89	54	21	27	9	3	0	0	0	2	2	0	5	0	2	0	0	0	0	0	0	0	0	0	0	1	1	0	0	0	0	0	0	0	5	0	0
	50	23.7516	34.6869	0.7567	305	31	336	2.2859	0.0805069	2.3664	70	72	52	39	21	25	4	2	20	0	0	9	1	0	7	0	2	2	0	0	0	0	0	0	0	0	0	1	1	0	0	0	0	0	0	0	3	0	0
	70	23.0602	34.7114	0.3907	522	13	535	1.32816	0.0309161	1.35907	190	122	113	45	18	27	5	0	2	0	0	5	2	0	0	0	0	0	0	0	0	0	0	0	0	0	0	1	1	0	0	0	0	0	0	0	1	1	0
	100	22.2342	34.7729	0.0173	79	6	85	0.376902	0.0141133	0.391015	37	22	10	6	2	2	0	0	0	0	0	1	0	0	0	0	0	0	0	1	1	0	0	0	0	0	0	0	0	0	0	0	0	0	0	0	1	0	0
	200	16.3052	34.6361	0.0241	100	6	106	0.418763	0.00780136	0.426565	36	26	24	10	2	2	0	0	0	0	0	1	0	0	0	0	0	0	0	0	0	0	0	0	0	0	0	0	0	0	0	0	0	0	2	1	0	0	0
	500	10.2792	34.4077	0	36	3	39	0.0361192	0.00635375	0.0424729	22	10	4	0	0	0	0	0	0	0	0	0	0	0	0	0	0	0	0	0	0	0	0	0	0	0	0	0	0	0	0	0	0	0	0	0	0	0	0
TS-4	3	24.4517	34.6581	0.0541	475	19	494	2.18387	0.157236	2.3411	122	113	104	68	32	27	9	0	0	0	1	0	2	0	5	0	0	0	0	0	0	0	0	0	0	0	0	2	1	0	0	0	0	0	0	0	3	0	0
	10	24.4527	34.6583	0.0553	203	15	218	0.490368	0.0539872	0.544355	85	55	27	21	12	3	0	0	0	0	0	2	0	0	2	0	0	0	0	0	0	0	0	0	0	0	0	2	2	0	0	0	0	0	0	0	4	0	0
	25	24.4576	34.6581	0.0553	297	16	313	0.924394	0.0222626	0.946657	119	85	45	27	12	9	0	0	0	0	0	4	1	0	2	0	0	0	0	0	0	0	0	0	0	0	0	0	0	0	0	0	0	0	0	0	5	0	0
	50	24.4162	34.6634	0.0911	319	22	341	0.78566	0.0564049	0.842065	119	79	64	21	12	21	3	0	0	0	0	1	3	0	3	1	0	0	0	0	0	0	0	0	0	0	0	1	1	0	1	0	0	0	0	0	3	0	1
	85	23.8197	34.7086	0.4467	243	37	280	0.542533	0.179332	0.721865	119	70	30	15	6	3	0	0	0	0	1	4	0	0	0	1	6	1	0	1	0	4	0	0	0	0	0	0	1	0	0	0	3	0	7	0	2	0	0
	100	23.4947	34.671	0.2537	148	26	174	0.624068	0.0172423	0.641311	68	30	24	10	14	2	0	0	0	0	0	11	0	0	0	0	0	0	0	1	0	0	0	3	0	0	0	0	0	0	0	0	0	0	1	0	1	4	0
	200	18.7989	34.7474	0.0528	54	5	59	0.123819	0.0174233	0.141243	26	18	8	2	0	0	0	0	0	0	0	1	0	0	0	0	1	0	0	0	0	0	0	1	0	0	0	0	1	0	0	0	0	0	0	0	0	0	0
	500	9.8174	34.4126	0	28	0	28	0.0505619	0	0.0505619	18	6	4	0	0	0	0	0	0	0	0	0	0	0	0	0	0	0	0	0	0	0	0	0	0	0	0	0	0	0	0	0	0	0	0	0	0	0	0
TS-5	3	24.7263	34.6584	0	397	37	434	1.43379	0.0845338	1.51833	128	103	70	42	18	27	0	3	6	0	0	0	1	0	12	0	0	0	0	0	0	0	0	0	0	0	0	2	0	0	0	0	0	0	0	0	20	0	0
	10	24.6578	34.6572	0	236	23	259	1.94775	0.191341	2.13909	73	61	39	12	15	27	6	0	3	1	1	0	0	0	5	0	0	0	0	0	0	0	0	0	0	0	0	2	2	0	0	0	0	0	0	0	10	0	0
	25	24.4279	34.635	0.061	289	12	301	0.818249	0.0233776	0.841627	97	82	64	24	15	3	4	0	0	0	0	2	0	0	4	0	0	0	0	0	0	0	0	0	0	0	0	1	0	0	0	0	0	0	0	0	1	0	0
	50	24.3958	34.6435	0.1851	267	19	286	0.622328	0.0445033	0.666832	113	55	57	33	6	3	0	0	0	1	0	2	0	0	9	0	0	1	0	0	0	0	0	0	0	0	0	0	0	0	0	0	0	1	0	0	3	0	0
	75	23.8076	34.6777	0.6627	294	14	308	0.895919	0.0297819	0.925701	94	73	67	42	9	9	0	0	0	0	0	1	3	0	2	0	2	1	0	0	0	0	0	0	0	0	0	0	0	0	0	0	0	1	0	0	1	0	0
	100	23.4639	34.6685	0.1402	70	4	74	0.147758	0.00155878	0.149317	36	18	10	0	2	4	0	0	0	0	0	3	0	0	0	0	0	0	0	0	0	0	0	0	0	0	0	0	0	0	0	0	0	0	0	0	0	1	0
	200	16.9099	34.6603	0.061	72	15	87	0.223725	0.0135244	0.237249	42	16	8	2	4	0	0	0	0	0	0	7	0	0	0	0	2	0	0	0	0	0	0	0	0	0	0	0	0	0	0	0	1	0	2	0	0	1	0
	500	10.2149	34.4136	0	44	1	45	0.109774	0.00184803	0.111622	22	10	6	6	0	0	0	0	0	0	0	0	0	0	0	0	0	0	0	0	0	0	0	0	0	0	0	0	0	0	0	0	0	0	0	0	1	0	0
TS-6	3	24.726	34.6256	0.065	575	23	598	5.20158	0.0387946	5.24038	149	103	67	67	59	86	31	9	4	0	0	1	1	0	1	9	1	0	0	0	0	0	0	0	2	0	0	1	0	0	0	0	0	0	0	0	6	0	0
	10	24.7133	34.6252	0.0535	398	15	413	1.07743	0.124615	1.20205	103	109	85	46	12	36	6	0	1	0	1	5	1	0	0	0	0	0	0	0	0	0	0	0	0	0	0	1	0	0	0	1	0	0	0	0	4	0	0
	25	24.5166	34.6282	0.0555	410	11	421	1.16987	0.019706	1.18958	131	115	76	52	18	3	15	0	0	1	0	3	0	0	3	0	0	0	0	0	0	0	0	0	0	0	0	1	0	0	0	0	0	0	0	0	2	0	0
	65	24.4003	34.6239	0.1776	335	35	370	0.931156	0.03883	0.969986	134	106	61	12	12	6	4	0	0	0	0	13	0	0	1	0	1	0	0	3	0	0	0	0	0	0	0	1	0	1	0	0	2	0	1	0	4	0	0
	80	23.8655	34.6632	0.6876	246	31	277	0.636199	0.157505	0.793704	137	58	21	24	3	3	0	0	0	0	1	8	0	0	0	0	2	0	0	2	0	0	0	5	2	0	0	0	1	0	0	0	2	0	2	0	2	0	0
	100	23.2927	34.6275	0.2759	127	17	144	0.757309	0.0208557	0.778165	49	30	24	12	6	6	0	0	0	0	0	8	0	0	0	0	2	0	0	2	0	0	0	1	0	0	0	0	0	0	0	0	0	0	1	0	0	0	0
	200	16.9771	34.6711	0.0555	94	6	100	0.146788	0.00322208	0.150011	48	26	8	8	2	2	0	0	0	0	0	2	0	0	0	0	1	0	0	0	0	0	0	1	0	0	0	0	0	0	0	0	0	0	0	0	0	0	0
	500	8.8924	34.4034	0	38	1	39	0.0604803	0.00145188	0.0619322	26	10	2	0	0	0	0	0	0	0	0	0	0	0	0	0	0	0	0	0	0	0	0	0	0	0	0	0	0	0	0	0	0	0	0	0	0	0	0
TS-7	3	24.695	34.5889	0.0487	394	19	413	1.23761	0.0691095	1.30672	136	136	50	27	23	18	4	0	0	0	0	1	2	1	0	2	0	0	0	0	0	0	0	0	0	0	0	1	1	0	0	1	0	0	0	0	5	0	0
	10	24.697	34.5891	0.0491	385	19	404	0.78167	0.0774753	0.859146	125	112	82	24	12	27	3	0	0	0	0	2	0	1	3	0	0	0	0	0	0	0	0	0	0	0	0	1	1	0	0	0	0	0	0	0	8	0	0
	25	24.5722	34.5868	0.0472	249	6	255	0.512902	0.00858246	0.521484	97	73	52	15	3	6	0	3	0	0	0	1	0	0	1	1	0	0	0	0	0	0	0	0	0	0	0	0	0	0	0	1	0	0	0	0	2	0	0
	65	23.7816	34.6748	0.6993	422	51	473	0.784243	0.0506041	0.834847	172	168	55	18	0	5	4	0	0	0	0	21	0	0	0	0	6	0	0	0	0	0	0	0	0	0	0	0	0	0	0	0	5	0	1	0	4	0	1
	75	23.5451	34.6621	0.5735	279	20	299	1.15136	0.0184421	1.16981	119	70	42	15	9	18	6	0	0	0	0	10	0	0	0	1	3	0	0	0	0	0	0	0	0	0	0	0	0	0	0	0	1	0	1	0	2	2	0
	100	23.1648	34.7289	0.2096	181	22	203	0.548623	0.0302403	0.578864	82	58	18	18	3	2	0	0	0	0	0	3	0	0	0	0	1	0	0	4	0	0	0	1	0	0	0	0	0	0	0	0	2	0	1	0	4	0	0
	200	16.3953	34.6417	0.049	62	5	67	0.168564	0.00769947	0.176264	32	16	8	6	0	0	0	0	0	0	0	3	0	0	0	0	0	0	0	0	0	0	0	0	1	0	0	0	0	0	0	0	0	0	1	0	0	0	0
	500	9.619	34.3924	0	25	1	26	0.0574973	0.000341303	0.0578386	13	8	4	0	0	0	0	0	0	0	0	1	0	0	0	0	0	0	0	0	0	0	0	0	0	0	0	0	0	0	0	0	0	0	0	0	0	0	0
TS-8	3	24.6984	34.6275	0.0517	600	87	687	4.58809	0.304094	4.89218	225	126	58	50	47	38	24	18	14	0	0	2	4		2	0	0	0	0	0	0	0	0	0	0	0	0	6	6	2		3		6	0	0	6	0	0
	10	24.7052	34.6282	0.0001	362	17	379	1.08788	0.0246713	1.11255	140	82	46	52	24	12	3	3	0	0	0	1	1	0	0	0	0	0	0	0	0	0	0	0	0	0	0	2	0	0	0	0	0	0	0	0	5	0	0
	25	24.6422	34.6135	0	278	27	305	0.619109	0.0531983	0.672307	107	73	39	21	15	20	3	0	0	0	0	3	1	0	2	0	1	0	0	0	0	0	0	0	0	0	0	5	1	0	0	0	0	0	0	0	7	0	0
	50	24.2707	34.6569	0.1243	253	20	273	0.47375	0.0305613	0.504311	116	70	36	18	6	7	0	0	0	0	0	5	0	0	0	0	0	0	0	0	0	0	0	0	0	0	0	3	0	0	0	1	0	0	0	0	2	0	0
	80	23.8428	34.7461	0.5274	307	35	342	0.669895	0.0625243	0.732419	161	94	30	18	3	1	0	0	0	0	0	5	0	0	0	0	4	2	0	0	0	0	0	2	0	0	0	0	1	1	0	0	5	0	4	0	4	1	0
	100	23.309	34.6854	0.2755	155	27	182	0.27896	0.0237804	0.302741	103	30	12	6	4	0	0	0	0	0	0	7	0	0	0	0	1	0	0	0	0	0	0	3	0	0	0	0	0	0	0	0	0	0	2	0	0	5	0
	200	16.944	34.6622	0.061	90	10	100	0.148901	0.0142622	0.163164	64	16	4	4	2	0	0	0	0	0	0	2	0	0	0	0	1	0	0	2	0	0	0	1	0	0	0	0	0	0	0	0	0	0	0	0	0	1	0
	500	9.3035	34.3957	0	46	2	48	0.0520036	0.00295083	0.0549545	32	10	4	0	0	0	0	0	0	0	0	1	0	0	0	0	0	0	0	0	0	0	0	0	0	0	0	0	0	0	0	0	0	0	0	0	0	0	0
TS-9	3	24.8113	34.6125	0	408	9	417	0.980003	0.0326361	1.01264	155	97	94	33	9	9	3	4	4	0	0	1	0	0	0	2	0	0	0	0	0	0	0	0	0	0	0	0	0	0	0	0	0	1	0	0	0	0	0
	10	24.725	34.6118	0	407	20	427	1.5151	0.135563	1.65067	143	112	55	55	12	25	4	0	1	0	1	4	0	0	0	0	0	0	0	0	0	0	0	0	0	0	0	2	0	0	0	0	0	0	0	0	6	0	0
	25	24.4764	34.6233	0.0607	243	26	269	0.536493	0.0381047	0.574597	79	97	48	12	6	0	0	1	0	1	0	5	0	0	0	0	0	0	0	0	0	0	0	0	0	0	0	4	0	1	0	2	0	0	0	0	6	0	0
	50	24.413	34.6595	0.1831	338	22	360	0.750697	0.0340121	0.784709	140	115	33	30	12	6	0	1	1	0	0	3	0	0	0	0	2	0	0	0	0	0	0	0	0	0	0	2	0	1	0	0	0	0	0	0	5	0	0
	90	23.6483	34.7526	0.5288	247	36	283	0.654657	0.0555694	0.710226	137	67	21	6	9	6	1	0	0	0	0	7	1	0	0	0	5	0	0	3	0	0	0	0	0	0	0	0	0	0	0	0	0	0	6	1	2	3	0
	100	23.4006	34.7488	0.2839	153	35	188	0.534976	0.0567069	0.591683	97	33	6	6	9	1	1	0	0	0	0	10	0	0	0	0	4	0	0	5	0	0	0	0	0	0	0	0	1	0	0	0	0	0	0	0	0	4	0
	200	16.4095	34.627	0.061	80	5	85	0.173884	0.00158719	0.175471	50	18	6	6	0	0	0	0	0	0	0	2	0	0	0	0	0	0	0	0	0	0	0	2	0	0	0	0	0	0	0	0	0	0	0	0	0	1	0
	500	9.5722	34.3988	0	36	2	38	0.0326141	0.0101668	0.042781	26	8	0	2	0	0	0	0	0	0	0	0	0	0	0	0	0	0	0	0	0	0	0	0	0	0	0	0	0	0	0	0	0	0	0	0	1	0	0
[truncated: 31 more columns]

## Sheet: tropical Western Pacific
Station	Depth (m)	Temperature	Salinity	Chl a	Abundance (ind/L)			Biomass (μg C/L)			Aloricate ciliate size-fractions (μm)										Tintinnid species and abundance (ind/L)
					aloricate ciliate	tintinnid	Total ciliate	aloricate ciliate	tintinnid	Total ciliate	10-20	20-30	30-40	40-50	50-60	60-70	70-80	80-90	90-100	>100	Salpingella faurei	Steenstrupiella gracilis	Steenstrupiella steenstrupii	Salpingella acuminata	Eutintinnus apertus	Protorhabdonella simplex	Protorhabdonella curta	Dadayiella ganymedes	Amphorides quadrilineata	Rhabdonella amor	Epiplocylis constricta	Epiplocylis undella	Eutintinnus lusus-undae	Salpingella acuminata	Amphorides amphora	Proplectella claparedei	Eutintinnus stramentus	Eutintinnus hasleae	Proplectella urna	Eutintinnus fraknoii	Eutintinnus pacificus	Brandtiella palliata	Eutintinnus tubulosus	Codonellopsis meridionalis	Proplectella parva	Xystonellopsis brandti	Coxliella laciniosa	Ormosella bresslaui	Steenstrupiella intumescens
TS-B3-1	3	29.8723	34.3984	0.069037	246	11	257	0.587256	0.025233	0.612489	96	66	42	18	9	6	4	3	1	1	0	0	0	0	0	1	3	0	0	1	0	0	0	0	0	0	1	0	0	0	0	0	0	0	0	0	0	0	0
TS-B3-1	30	29.8415	34.4116	0.076854	250	11	261	0.8519	0.0295215	0.881422	93	57	45	27	12	3	6	6	0	1	0	0	3	0	1	0	3	0	0	0	0	0	0	0	0	0	0	0	0	0	0	0	0	0	0	0	0	0	0
TS-B3-1	50	29.5759	34.3702	0.082159	182	13	195	0.4737	0.0227925	0.496493	87	51	15	12	12	3	1	0	0	1	1	0	0	0	1	0	0	2	1	0	0	0	0	1	0	0	0	0	0	0	0	0	0	0	0	0	0	0	0
TS-B3-1	75	28.7829	34.3467	0.13139	294	18	313	0.944731	0.044673	0.989404	129	81	30	27	9	9	6	3	0	0	0	2	0	0	0	0	0	0	2	0	0	0	1	0	0	1	0	3	0	0	1	0	0	0	0	0	0	0	1
TS-B3-1	100	26.7632	34.4828	0.43351	437	42	489	1.22191	0.0555377	1.27745	195	114	63	36	24	3	0	1	0	1	4	0	0	0	0	0	0	1	0	0	0	0	1	0	1	0	0	0	0	0	0	1	0	0	1	0	0	0	0
TS-B3-1	150	17.3623	34.6708	0.12913	186	9	196	0.248036	0.004417	0.252453	102	69	9	3	0	3	0	0	0	0	2	0	0	0	0	0	0	0	0	0	0	0	0	0	0	0	0	0	1	0	0	0	0	0	0	0	0	0	0
TS-B3-1	200	12.7977	34.4934	0.053942	148	5	154	0.343537	0.023495	0.367032	96	33	9	6	0	3	1	0	0	0	0	0	0	0	0	0	0	0	0	0	0	0	0	0	0	0	0	1	0	1	0	0	0	0	1	0	0	0	0
TS-B3-1	300	9.7223	34.4685	0.036633	51	3	54	0.270478	0.00464714	0.275125	36	8	0	4	0	2	1	0	0	0	0	0	0	0	0	0	0	0	0	0	0	0	0	0	0	0	0	1	0	0	0	0	0	0	0	1	0	0	0
TS-B3-1	500	7.5423	34.4879	0.03672	48	1	49	0.0680124	0.00180194	0.0698143	34	8	4	2	0	0	0	0	0	0	0	0	0	0	0	0	0	0	0	0	0	0	0	0	0	1	0	0	0	0	0	0	0	0	0	0	0	0	0
TS-B3-2	3	29.7946	34.3897	0.061533	313	27	340	1.04052	0.03647	1.07699	114	69	54	39	18	9	6	0	1	3	0	0	0	1	5	0	5	0	0	0	0	0	0	0	0	0	0	0	0	0	0	0	0	0	0	0	0	0	0
TS-B3-2	30	29.4902	34.3716	0.082187	268	13	281	0.976358	0.0245421	1.0009	116	72	30	30	9	1	4	3	0	3	0	1	0	0	1	1	1	0	0	1	0	0	0	0	0	0	0	0	0	0	0	0	0	0	0	0	0	0	0
TS-B3-2	50	28.9648	34.3757	0.10291	253	29	283	0.862609	0.0404265	0.903035	103	60	48	18	9	9	3	0	1	2	0	1	0	0	1	2	0	4	0	0	0	0	0	4	0	1	0	3	0	0	5	0	0	0	0	0	0	0	1
TS-B3-2	75	28.0711	34.4064	0.20229	244	39	288	0.690005	0.0533195	0.743325	114	66	24	12	9	12	3	0	2	2	3	1	0	0	1	2	0	1	0	0	1	0	1	1	1	0	0	4	0	0	1	0	0	0	0	0	1	0	3
TS-B3-2	103	24.9317	34.7045	0.74007	379	56	452	1.04743	0.0911766	1.13861	168	102	66	27	12	4	0	0	0	0	9	1	0	0	0	0	0	0	0	0	0	0	1	0	1	0	0	1	0	1	0	2	0	0	1	0	0	0	0
TS-B3-2	150	17.0235	34.6547	0.12893	156	13	171	0.41332	0.0211646	0.434484	92	38	16	6	0	4	0	0	0	0	0	0	0	0	0	0	0	0	0	0	1	0	0	2	0	1	0	0	1	0	0	0	0	0	0	0	0	0	0
TS-B3-2	200	11.4761	34.4504	0.040145	105	6	112	0.460545	0.00538751	0.465933	64	24	8	2	2	4	1	0	0	0	1	0	0	0	0	0	0	0	0	0	0	0	0	0	0	0	0	1	0	0	0	0	0	0	2	0	0	0	0
TS-B3-2	300	9.1093	34.4751	0.037492	87	2	91	0.278712	0.00342851	0.28214	48	20	10	4	4	1	0	0	0	0	0	0	0	0	0	0	0	0	0	0	0	0	0	0	0	0	0	0	0	0	0	0	0	0	1	0	0	0	0
TS-B3-2	500	7.4007	34.4893	0.036441	40	1	41	0.132047	0.00154645	0.133594	24	4	4	8	0	0	0	0	0	0	0	0	0	0	0	0	0	1	0	0	0	0	0	0	0	0	0	0	0	0	0	0	0	0	0	0	0	0	0
TS-B3-3	3	29.7289	34.3776	0.065872	228	28	256	0.811451	0.0242791	0.83573	94	64	34	18	8	6	2	0	2	0	0	0	1	0	2	0	10	0	0	0	0	0	0	0	0	0	0	0	0	0	0	0	0	0	0	0	0	0	0
TS-B3-3	30	29.6716	34.3785	0.074439	203	25	228	0.921933	0.065865	0.987798	103	33	21	18	15	9	3	0	1	0	1	3	0	1	2	1	3	0	0	0	0	2	0	0	1	0	0	1	0	1	0	0	0	0	0	0	0	0	0
TS-B3-3	50	28.7051	34.3822	0.093437	254	29	284	0.84665	0.0732895	0.919939	123	66	30	18	9	6	1	1	0	0	2	1	2	1	1	1	2	2	1	0	0	0	0	0	1	0	0	2	0	0	1	0	0	0	0	0	1	0	4
TS-B3-3	75	27.0607	34.477	0.24568	212	37	256	0.751578	0.0353	0.786878	85	69	33	12	6	5	1	0	1	0	5	1	0	0	0	0	0	0	0	0	0	0	1	0	0	1	0	3	0	0	0	0	0	0	0	0	1	0	1
TS-B3-3	93	25.3198	34.631	0.5903	374	37	420	1.77701	0.116094	1.89311	150	87	66	33	24	12	0	1	0	1	2	0	0	0	0	0	0	1	0	0	0	0	2	2	0	0	0	2	0	0	0	0	0	1	1	1	0	0	1
TS-B3-3	150	17.5341	34.6639	0.12783	147	16	164	0.393408	0.0142784	0.407686	80	36	20	10	0	1	0	0	0	0	3	0	0	0	0	0	0	1	0	0	0	0	0	1	0	0	0	0	0	0	0	0	0	0	0	0	0	1	0
TS-B3-3	200	13.3182	34.5008	0.056269	81	5	87	0.293249	0.00651644	0.299765	54	12	4	4	2	4	1	0	0	0	2	0	0	0	0	0	0	2	0	0	0	0	0	0	0	0	0	0	0	0	0	0	0	0	0	0	0	0	0
TS-B3-3	300	9.5093	34.4698	0.037135	48	1	49	0.054216	0.000527155	0.0547432	28	16	0	4	0	0	0	0	0	0	0	0	0	0	0	0	0	0	0	0	0	0	0	0	0	0	0	1	0	0	0	0	0	0	0	0	0	0	0
TS-B3-3	500	7.4231	34.4939	0.036346	33	0	33	0.148619	0	0.148619	20	6	2	4	0	0	0	1	0	0	0	0	0	0	0	0	0	0	0	0	0	0	0	0	0	0	0	0	0	0	0	0	0	0	0	0	0	0	0
TS-B3-4	3	29.7677	34.3968	0.072586	209	24	233	0.71772	0.0914008	0.809121	96	56	20	14	12	4	2	2	2	1	0	2	1	0	1	1	0	0	0	0	0	0	0	0	0	0	0	0	0	2	0	0	0	0	0	0	0	0	0
TS-B3-4	30	29.7713	34.4006	0.082769	200	14	214	1.19576	0.0299099	1.22567	96	32	24	22	14	8	4	0	0	0	0	1	0	0	2	1	2	0	0	0	0	0	0	0	0	0	0	0	0	1	0	0	0	0	0	0	0	0	0
TS-B3-4	50	29.1316	34.3971	0.10501	185	15	203	0.605565	0.0280015	0.633566	82	54	18	12	14	4	0	1	0	0	2	0	0	0	0	0	2	0	0	0	0	0	0	0	0	0	0	1	0	1	2	0	0	0	0	0	0	0	0
TS-B3-4	75	28.5386	34.3686	0.15913	162	22	184	0.319554	0.0371524	0.356706	78	58	12	8	4	2	0	0	0	0	3	1	1	1	1	1	2	0	0	0	0	0	0	2	0	0	0	2	0	0	0	0	0	0	0	0	0	0	1
TS-B3-4	110	24.8041	34.6831	0.63679	255	15	274	0.563911	0.0172505	0.581162	109	86	41	19	0	0	0	0	0	0	1	0	0	0	0	0	0	0	0	0	0	0	0	2	0	1	0	2	0	0	0	0	0	0	0	0	0	0	0
TS-B3-4	150	19.2443	34.7455	0.18725	154	14	170	0.309312	0.018348	0.32766	68	48	30	6	2	0	0	0	0	0	2	0	0	0	0	0	0	1	0	0	0	0	0	2	0	0	0	0	0	0	0	0	0	0	0	0	0	0	1
TS-B3-4	200	12.1922	34.4841	0.045879	91	10	101	0.149063	0.004356	0.153419	56	20	10	4	0	1	0	0	0	0	4	0	0	0	0	0	0	0	0	0	0	0	0	0	0	1	0	0	0	0	0	0	0	0	0	0	0	0	0
TS-B3-4	300	9.4264	34.4731	0.037802	64	1	65	0.1842	0.00080199	0.185002	32	12	10	6	2	1	1	0	0	0	0	0	0	0	0	0	0	0	0	0	0	0	0	0	0	0	0	0	0	0	0	0	0	0	0	0	0	0	0
TS-B3-4	500	7.3022	34.5161	0.037312	40	1	41	0.107338	0.000527155	0.107865	24	10	4	2	0	0	0	0	0	0	0	0	0	0	0	0	0	0	0	0	0	0	0	0	0	0	0	1	0	0	0	0	0	0	0	0	0	0	0
TS-B3-5	3	29.7795	34.4216	0.075507	312	12	324	0.785126	0.00539785	0.790523	126	90	46	22	16	6	2	0	4	0	0	0	0	0	1	0	3	0	0	0	0	0	0	0	0	0	0	0	0	0	0	0	0	0	0	0	0	0	0
TS-B3-5	30	29.7829	34.4227	0.10523	273	15	289	0.920793	0.0121354	0.932929	114	78	36	20	16	6	2	1	0	0	2	1	0	0	0	1	1	0	0	0	0	0	0	0	1	0	0	0	0	0	0	0	0	0	0	0	0	0	0
TS-B3-5	50	28.8654	34.3665	0.15745	246	14	261	0.677787	0.0282952	0.706083	98	82	36	16	10	2	0	0	2	0	1	0	0	1	0	0	2	0	0	0	1	0	0	0	0	0	0	1	0	0	0	0	0	1	0	0	0	0	0
TS-B3-5	75	27.3417	34.4747	0.32144	259	25	288	0.885778	0.0441444	0.929922	108	82	34	16	10	4	2	3	0	0	2	2	0	2	1	3	1	1	0	0	0	0	0	1	1	0	0	1	0	0	0	0	0	0	0	0	0	0	2
TS-B3-5	93	25.4419	34.5716	0.66348	431	52	489	1.49415	0.074749	1.5689	207	122	43	30	21	3	3	0	2	0	7	0	0	0	0	0	0	3	0	0	0	0	2	1	1	0	0	1	1	1	0	1	1	0	2	0	0	0	0
TS-B3-5	150	18.6196	34.7253	0.14419	146	28	175	0.569764	0.0277516	0.597515	78	36	16	8	6	0	1	1	0	0	6	0	0	0	0	0	0	0	0	0	0	0	0	3	0	0	0	2	0	0	0	0	0	0	2	0	0	0	0
TS-B3-5	200	13.3545	34.5032	0.054616	93	15	110	0.289624	0.0105899	0.300214	56	18	10	8	0	1	0	0	0	0	3	0	0	0	0	0	0	0	0	0	0	0	0	1	0	0	0	2	0	0	0	0	0	0	0	0	0	0	0
TS-B3-5	300	10.0941	34.4658	0.037671	64	4	69	0.16322	0.00299049	0.16621	40	14	4	4	0	2	0	0	0	0	0	0	0	0	0	0	0	0	0	0	0	0	0	0	0	0	0	0	0	0	0	0	0	0	0	0	0	0	0
TS-B3-5	500	7.3977	34.5154	0.037896	42	1	43	0.129711	0.000375383	0.130086	24	14	2	0	1	1	0	0	0	0	1	0	0	0	0	0	0	0	0	0	0	0	0	0	0	0	0	0	0	0	0	0	0	0	0	0	0	0	0
[truncated: 22 more columns]
